# Supplementary material for: Enhanced Electrochemical Performance of Carbon-Composited Co3O4 Microspheres as Anode Materials for Lithium-Ion Batteries
Source: Materials (Basel). 2024 Nov 21;17(23):5702. doi: 10.3390/ma17235702 (PMC11642568; doi:10.3390/ma17235702)
Supplement: Supplementary file 1 [file materials-17-05702-s001.zip]

Archive with 1 entries (1 files):
- materials-3293655-supplementary.pdf
